# Supplementary material for: Effect of Bacterial-Enzymatic Synergistic Liquid Fermented Rapeseed Meal on Growth Performance, Intestinal Health, and Muscle Development of Growing Pigs
Source: Animals (Basel). 2026 Apr 2;16(7):1092. doi: 10.3390/ani16071092 (PMC13072280; doi:10.3390/ani16071092)
Supplement: Supplementary file 1 [file animals-16-01092-s001.zip]

Archive with 1 entries (1 files):
- animals-4167763-supplementary.pdf
